# Supplementary material for: Dataset on the diversity of helminth parasites of freshwater fish in the headwaters of the Coatzacoalcos river, in Oaxaca, Mexico
Source: Data Brief. 2020 Aug 19;32:106191. doi: 10.1016/j.dib.2020.106191 (PMC7476224; doi:10.1016/j.dib.2020.106191)
Supplement: Supplementary file 1 [file mmc1.xml]

<?xml version="1.0" encoding="utf-8" standalone="no"?>
<data>
  <datasets>
    <author>gsalgado@ib.unam.mx</author>
    <type>0</type>
    <dataset>
      <value>6</value>
      <reason>Other (please explain)</reason>
      <comments>Data subbmitted with this article</comments>
    </dataset>
  </datasets>
</data>
